# Supplementary material for: EBP1 nuclear accumulation negatively feeds back on FERONIA-mediated RALF1 signaling
Source: PLoS Biol. 2018 Oct 19;16(10):e2006340. doi: 10.1371/journal.pbio.2006340 (PMC6195255; doi:10.1371/journal.pbio.2006340)
Supplement: S1 Data — Numerical data for plots shown in Fig 2B, 2G and 2K; Fig 3H–3K; Fig 4B, 4D and 4F; Fig 5A–5D; Fig 6D and 6F; S7A, S7B and S7E Fig; S10B, S10C and S10E Fig; S11D Fig; S12B and S12D Fig; S13 Fig; S14A, S14C and S14D Fig; S16E–S16K Fig; S17 Fig; S18A–S18D Fig. (XLSX) [file pbio.2006340.s020.xlsx]

## Sheet: Fig 2B
Fractions	Mock	RALF1
1	1.431	1.402
2	1.152	1.282
3	0.413	0.431
4	0.085	0.052
5	0.382	0.356
6	0.195	0.211
7	1.012	1.025
8	1.128	1.194
9	0.689	0.706
10	0.217	0.209
11	0.327	0.316
12	0.424	0.452
13	0.439	0.447
14	0.408	0.424
15	0.425	0.431
16	0.235	0.242
17	0.227	0.235

## Sheet: Fig 2C
	Mock					RALF1
	11	12	13	14		11	12	13	14
	1	0.97	0.74	1.16		2.2	3.18	5.17	2.77
	0.93	1.01	0.96	0.91		2.66	6.15	6.32	3.25
n	2	2	2	2		2	2	2	2
Mean	0.965	0.99	0.85	1.035		2.43	4.665	5.745	3.01
Std. Deviation	0.0495	0.02828	0.15556	0.17678		0.32527	2.10011	0.81317	0.33941
Multiple comparisons		Significant
Mock 11	Mock 12	0.976
	Mock 13	0.892
	Mock 14	0.934
	RALF1 11	0.111
	RALF1 12	0.002
	RALF1 13	0
	RALF1 14	0.037
Mock 12	Mock 11	0.976
	Mock 13	0.868
	Mock 14	0.957
	RALF1 11	0.116
	RALF1 12	0.002
	RALF1 13	0
	RALF1 14	0.039
Mock 13	Mock 11	0.892
	Mock 12	0.868
	Mock 14	0.827
	RALF1 11	0.089
	RALF1 12	0.002
	RALF1 13	0
	RALF1 14	0.03
Mock 14	Mock 11	0.934
	Mock 12	0.957
	Mock 13	0.827
	RALF1 11	0.126
	RALF1 12	0.002
	RALF1 13	0
	RALF1 14	0.042
RALF1 11	Mock 11	0.111
	Mock 12	0.116
	Mock 13	0.089
	Mock 14	0.126
	RALF1 12	0.026
	RALF1 13	0.004
	RALF1 14	0.498
RALF1 12	Mock 11	0.002
	Mock 12	0.002
	Mock 13	0.002
	Mock 14	0.002
	RALF1 11	0.026
	RALF1 13	0.223
	RALF1 14	0.078
RALF1 13	Mock 11	0
	Mock 12	0
	Mock 13	0
	Mock 14	0
	RALF1 11	0.004
	RALF1 12	0.223
	RALF1 14	0.01
RALF1 14	Mock 11	0.037
	Mock 12	0.039
	Mock 13	0.03
	Mock 14	0.042
	RALF1 11	0.498
	RALF1 12	0.078
	RALF1 13	0.01

## Sheet: Fig 2D
	Mock					RALF1
	11	12	13	14		11	12	13	14
	0.23	0.46	0.99	0.35		0.33	0.7	0.79	0.47
	0.22	1.05	0.91	0.47		0.37	0.64	1.09	0.47
n	2	2	2	2		2	2	2	2
Mean	0.225	0.755	0.95	0.41		0.35	0.67	0.94	0.47
Std. Deviation	0.00707	0.41719	0.05657	0.08485		0.02828	0.04243	0.21213	0
Multiple comparisons		Significant
Mock 11	Mock 12	0.014
	Mock 13	0.003
	Mock 14	0.309
	RALF1 11	0.484
	RALF1 12	0.031
	RALF1 13	0.003
	RALF1 14	0.188
Mock 12	Mock 11	0.014
	Mock 13	0.285
	Mock 14	0.077
	RALF1 11	0.045
	RALF1 12	0.631
	RALF1 13	0.309
	RALF1 14	0.133
Mock 13	Mock 11	0.003
	Mock 12	0.285
	Mock 14	0.013
	RALF1 11	0.008
	RALF1 12	0.139
	RALF1 13	0.955
	RALF1 14	0.023
Mock 14	Mock 11	0.309
	Mock 12	0.077
	Mock 13	0.013
	RALF1 11	0.734
	RALF1 12	0.165
	RALF1 13	0.014
	RALF1 14	0.734
RALF1 11	Mock 11	0.484
	Mock 12	0.045
	Mock 13	0.008
	Mock 14	0.734
	RALF1 12	0.097
	RALF1 13	0.009
	RALF1 14	0.501
RALF1 12	Mock 11	0.031
	Mock 12	0.631
	Mock 13	0.139
	Mock 14	0.165
	RALF1 11	0.097
	RALF1 13	0.152
	RALF1 14	0.274
RALF1 13	Mock 11	0.003
	Mock 12	0.309
	Mock 13	0.955
	Mock 14	0.014
	RALF1 11	0.009
	RALF1 12	0.152
	RALF1 14	0.025
RALF1 14	Mock 11	0.188
	Mock 12	0.133
	Mock 13	0.023
	Mock 14	0.734
	RALF1 11	0.501
	RALF1 12	0.274
	RALF1 13	0.025

## Sheet: Fig 2E
Fractions	Mock	RALF1
1	1.487	1.463
2	0.569	0.699
3	0.319	0.357
4	0.187	0.202
5	0.671	0.633
6	0.193	0.231
7	0.566	0.548
8	0.238	0.255
9	0.729	0.761
10	0.085	0.101
11	0.145	0.129
12	0.122	0.133
13	0.149	0.156
14	0.096	0.119
15	0.145	0.151
16	0.158	0.161
17	0.127	0.116

## Sheet: Fig 2F
	Mock					RALF1
	11	12	13	14		11	12	13	14
	0.9	0.98	0.93	0.99		0.97	1.04	0.92	0.91
	1.04	1.06	0.85	0.85		1.12	0.91	1.27	1.04
n	2	2	2	2		2	2	2	2
Mean	0.97	1.02	0.89	0.92		1.045	0.975	1.095	0.975
Std. Deviation	0.09899	0.05657	0.05657	0.09899		0.10607	0.09192	0.24749	0.09192
Multiple comparisons		Significant
Mock 11	Mock 12	0.688
	Mock 13	0.524
	Mock 14	0.688
	RALF1 11	0.55
	RALF1 12	0.968
	RALF1 13	0.328
	RALF1 14	0.968
Mock 12	Mock 11	0.688
	Mock 13	0.311
	Mock 14	0.429
	RALF1 11	0.84
	RALF1 12	0.718
	RALF1 13	0.55
	RALF1 14	0.718
Mock 13	Mock 11	0.524
	Mock 12	0.311
	Mock 14	0.809
	RALF1 11	0.233
	RALF1 12	0.499
	RALF1 13	0.126
	RALF1 14	0.499
Mock 14	Mock 11	0.688
	Mock 12	0.429
	Mock 13	0.809
	RALF1 11	0.328
	RALF1 12	0.659
	RALF1 13	0.183
	RALF1 14	0.659
RALF1 11	Mock 11	0.55
	Mock 12	0.84
	Mock 13	0.233
	Mock 14	0.328
	RALF1 12	0.576
	RALF1 13	0.688
	RALF1 14	0.576
RALF1 12	Mock 11	0.968
	Mock 12	0.718
	Mock 13	0.499
	Mock 14	0.659
	RALF1 11	0.576
	RALF1 13	0.347
	RALF1 14	1
RALF1 13	Mock 11	0.328
	Mock 12	0.55
	Mock 13	0.126
	Mock 14	0.183
	RALF1 11	0.688
	RALF1 12	0.347
	RALF1 14	0.347
RALF1 14	Mock 11	0.968
	Mock 12	0.718
	Mock 13	0.499
	Mock 14	0.659
	RALF1 11	0.576
	RALF1 12	1
	RALF1 13	0.347

## Sheet: Fig 2G
	Mock					RALF1
	11	12	13	14		11	12	13	14
	0.22	0.34	0.74	0.37		0.24	0.44	1	0.36
	0.19	0.38	0.79	0.36		0.27	0.29	0.81	0.35
n	2	2	2	2		2	2	2	2
Mean	0.205	0.36	0.765	0.365		0.255	0.365	0.905	0.355
Std. Deviation	0.02121	0.02828	0.03536	0.00707		0.02121	0.10607	0.13435	0.00707
Multiple comparisons		Significant
Mock 11	Mock 12	0.041
	Mock 13	0
	Mock 14	0.036
	RALF1 11	0.454
	RALF1 12	0.036
	RALF1 13	0
	RALF1 14	0.046
Mock 12	Mock 11	0.041
	Mock 13	0
	Mock 14	0.939
	RALF1 11	0.137
	RALF1 12	0.939
	RALF1 13	0
	RALF1 14	0.939
Mock 13	Mock 11	0
	Mock 12	0
	Mock 14	0
	RALF1 11	0
	RALF1 12	0
	RALF1 13	0.059
	RALF1 14	0
Mock 14	Mock 11	0.036
	Mock 12	0.939
	Mock 13	0
	RALF1 11	0.122
	RALF1 12	1
	RALF1 13	0
	RALF1 14	0.879
RALF1 11	Mock 11	0.454
	Mock 12	0.137
	Mock 13	0
	Mock 14	0.122
	RALF1 12	0.122
	RALF1 13	0
	RALF1 14	0.154
RALF1 12	Mock 11	0.036
	Mock 12	0.939
	Mock 13	0
	Mock 14	1
	RALF1 11	0.122
	RALF1 13	0
	RALF1 14	0.879
RALF1 13	Mock 11	0
	Mock 12	0
	Mock 13	0.059
	Mock 14	0
	RALF1 11	0
	RALF1 12	0
	RALF1 14	0
RALF1 14	Mock 11	0.046
	Mock 12	0.939
	Mock 13	0
	Mock 14	0.879
	RALF1 11	0.154
	RALF1 12	0.879
	RALF1 13	0

## Sheet: Fig 2K
EBP1-GFP				fer-4/EBP1-GFP
Total cells number	Nucleus-fluoresced cells number	Percentage of nucleus-fluoresced cells		Total cells number	Nucleus-fluoresced cells number	Percentage of nucleus-fluoresced cells
130	19	0.146154		103	5	0.0485437
141	23	0.163121		121	5	0.0413223
103	16	0.15534		116	3	0.0258621
119	17	0.142857		102	6	0.0588235
144	21	0.145833		136	5	0.0367647
125	20	0.16		142	3	0.0211268
127	30	0.23622		127	0	0
131	27	0.206107		112	1	0.00892857
128	14	0.109375		153	7	0.0457516
123	17	0.138211		129	2	0.0155039
141	17	0.120567		145	4	0.0275862
147	24	0.163265		131	2	0.0152672
142	28	0.197183		127	6	0.0472441
133	25	0.18797		141	5	0.035461
127	18	0.141732		128	2	0.015625
108	19	0.175926		115	3	0.026087
120	24	0.2		102	7	0.0686275
104	20	0.192308		108	3	0.0277778
111	17	0.153153		137	4	0.0291971
n		19				19
Mean		0.165				0.0313
Std. Deviation		0.03182				0.01745
Significant		0

## Sheet: Fig 3H
Distance	GFP	DAPI
0	5.3333	33
1	5.3333	35
2	3.6667	37
3	3.6667	39
4	3.6667	41.6667
5	3.6667	43.6667
6	3.6667	48
7	3.6667	50
8	3.6667	52.6667
9	4	55.3333
10	4	57.6667
11	4.3333	60
12	4.6667	60.6667
13	5	64
14	5.3333	67
15	6	70
16	6	70.6667
17	7	72.6667
18	9	74.3333
19	9	76.3333
20	10	78.6667
21	11	80.3333
22	12	83.6667
23	13	85.3333
24	14	87
25	13.3333	89
26	13.3333	89.3333
27	13	89.6667
28	14	89.6667
29	15	89
30	15	90
31	16	90
32	17	90
33	17	90
34	15	90
35	15	90
36	15	90
37	15	90
38	15	87.6667
39	15	87.6667
40	15	87.6667
41	15	87.6667
42	13	87.6667
43	13	87.6667
44	12	87.6667
45	11	86.6667
46	10	84.6667
47	10	84
48	9	84
49	9	84
50	11	84
51	10	84
52	10	84
53	9	84
54	8	82
55	7	82
56	6.3333	82
57	6.3333	82
58	7	82
59	7	82
60	7	82
61	7	82
62	7	81.6667
63	7	81
64	7	81
65	7	81
66	7	81
67	7	81
68	7	81
69	7	81
70	7	81
71	7	81
72	7	81
73	6.3333	81
74	7.6667	81
75	8	81
76	8	81
77	8	81.6667
78	8	85.3333
79	8	85.6667
80	8	85.6667
81	8	85.6667
82	10.6667	85.6667
83	10.6667	85.6667
84	10.6667	85.6667
85	10.6667	85.6667
86	10.6667	85.6667
87	10.6667	85.6667
88	10.6667	85.6667
89	10.6667	85.6667
90	10.6667	85.6667
91	10.6667	85.6667
92	10.6667	85.6667
93	10.6667	85.6667
94	10.6667	85.6667
95	10.6667	85.6667
96	10.6667	85.6667
97	10.6667	85.6667
98	10.6667	85.6667
99	10.6667	85.6667
100	10.6667	85.6667
101	10.6667	85.6667
102	10.6667	85.6667
103	10.6667	85.6667
104	10.6667	85.6667
105	10.6667	85.6667
106	10.6667	85.6667
107	10.6667	85.6667
108	10.6667	85.6667
109	10.6667	85.6667
110	10.6667	85.6667
111	10.6667	85.6667
112	10.6667	85.6667
113	10.6667	85.6667
114	10.6667	85.6667
115	10.6667	85.6667
116	10.6667	85.6667
117	10.6667	85.6667
118	10.6667	85.6667
119	10.6667	85.6667
120	10.6667	85.6667
121	10.6667	85.6667
122	12.6667	85.6667
123	12.6667	85.6667
124	12.6667	85.6667
125	12.6667	85.6667
126	12.6667	84.3333
127	12.6667	84.3333
128	12.6667	84.3333
129	12.6667	84.3333
130	12.6667	84.3333
131	12.6667	84.3333
132	12.6667	84.3333
133	12.6667	84.3333
134	12.6667	84.3333
135	12.6667	84.3333
136	12.6667	84.3333
137	12.6667	84.3333
138	11.3333	84.3333
139	11.3333	84.3333
140	11.3333	84.3333
141	11.3333	84.3333
142	11.3333	85
143	11.3333	85
144	11.3333	85
145	11.3333	85
146	8.6667	85
147	8.6667	85
148	8.6667	85
149	8.6667	85
150	8.6667	85
151	8.6667	85
152	8.6667	85
153	8.3333	85
154	6.6667	85
155	7	85
156	7	85
157	7	85.3333
158	7	86
159	7	86.3333
160	7	86.3333
161	7	86.3333
162	7	86.3333
163	7	86.3333
164	7	85.6667
165	7	85.3333
166	7	85.3333
167	7	84.6667
168	7	84
169	7	84
170	7	83.3333
171	7	83.3333
172	7	82.6667
173	7	81.3333
174	7	79.3333
175	7	77.3333
176	7	75.6667
177	7	74
178	7	72
179	7	69
180	7	68.3333
181	7	65.3333
182	7	61.6667
183	7	59.6667
184	7	57.6667
185	7	55.3333
186	7	54.3333
187	7	52
188	7	50.6667
189	7	49.6667
190	7	46.6667
191	7	44.6667
192	7	44
193	7	42
194	9	40.3333
195	9	38.3333
196	9	36
197	9	33.6667
198	9	31.6667
199	9	29.6667
200	9	28
201	9	25
202	9	23.3333
203	9	21.6667
204	9	21
205	9	19
206	9	19
207	9	18.3333
208	9	18.3333
209	9	18
210	7	17.6667
211	7	17.6667
212	7	17
213	7	16.3333
214	7	14
215	7	13.3333
216	7	13
217	6.3333	13
218	6.3333	12.3333
219	6.3333	12.3333
220	6.3333	11.6667
221	6.3333	10.6667
222	6.3333	9
223	6.3333	7.6667
224	6.3333	7.6667
225	6.3333	7.6667
226	6.3333	7.3333
227	6.3333	6.6667
228	7	6.6667
229	8	6
230	9	5.3333
231	10	5
232	10	5
233	11	4.3333
234	12	4
235	12	4
236	12	4
237	12	4
238	12	4
239	12	4
240	12	4
241	12	4
242	12	4.3333
243	11	4.3333
244	11	5.3333
245	10	5.3333
246	9	6
247	8	6
248	7	7.3333
249	7	7.3333
250	9	7.6667
251	9	7.6667
252	8	7.6667
253	7	7.3333
254	7	7
255	6	6.6667
256	5.3333	6.6667
257	5.3333	6.6667
258	7	6.6667
259	7	6.6667
260	7	6.6667
261	7	6.6667
262	7	6.6667
263	7	6.6667
264	7	6.6667
265	6.3333	6.6667
266	8.3333	6.6667
267	8	6.6667
268	8	6.6667
269	8	7.6667
270	8	11.6667
271	8	13
272	8	13
273	8	13
274	8	13
275	8	13
276	8	13
277	8	13
278	8	13
279	8	13
280	8	13
281	8	13
282	6.6667	13
283	7	13
284	7	13
285	7	12.3333
286	7	10.6667
287	7	10.3333
288	7	9.6667
289	7	9.6667
290	8	9
291	8	9
292	8	8.6667
293	8	8.3333
294	8	8.3333
295	8	7.6667
296	8	7.3333
297	7.6667	7.3333
298	8.6667	6.6667
299	9.6667	6.6667
300	9.6667	6.3333
301	10.3333	6.3333
302	11	4.3333
303	12	4.3333
304	13	4.3333
305	13	4.3333
306	13	4.3333
307	13	4.3333
308	13	4.3333
309	13	4.3333
310	13	4.3333
311	13	4.3333
312	13	4.3333
313	13.3333	4.3333
314	14	4.3333
315	14.6667	4.3333
316	14.6667	4.3333
317	14.6667	5
318	14.6667	6
319	14.6667	6.6667
320	14.6667	6.6667
321	14.6667	6.6667
322	12.6667	6.6667
323	12.6667	6.6667
324	11.6667	6.6667
325	10.6667	6.6667
326	9.6667	6.6667
327	8.6667	6.6667
328	8	6.6667
329	7.6667	6.6667
330	8	6.6667
331	8	6.6667
332	8	6.6667
333	8	7.3333
334	8	11.6667
335	8	13
336	8	13
337	8	13
338	8	13.3333
339	8	13.3333
340	8	14
341	8	14.6667
342	8	15.3333
343	8	15.3333
344	8	16
345	8	16.3333
346	8	17
347	8	17
348	8	17
349	8	17
350	8	19
351	8	19
352	8	19
353	8	19
354	8	19
355	8	19
356	7	19
357	6.3333	19
358	6.3333	19
359	5.6667	19
360	5.3333	19
361	5.3333	19
362	5.3333	19
363	5.3333	19
364	5.3333	19
365	5.3333	18
366	5.3333	17
367	5.3333	16
368	5.3333	16
369	5.3333	16
370	5.3333	16
371	5.3333	16
372	5.3333	16
373	5.3333	16
374	5.3333	13.3333
375	5.3333	13.3333
376	5.3333	13.3333
377	5.3333	13.3333
378	5.3333	13.3333
379	5.3333	13.3333
380	5.3333	13.3333
381	5.3333	13
382	5.3333	11.6667
383	5.3333	11
384	5.3333	11.6667
385	5.3333	11.6667
386	7	12.3333
387	7	12.3333
388	7	13
389	7	13
390	7	14
391	7	14
392	7	14.6667
393	6.3333	14.6667
394	8.3333	15.3333
395	8	15.3333
396	8	16
397	8	16.6667
398	8	21
399	8	22.6667
400	8	23.3333
401	8	24.6667
402	8	26.6667
403	8	28.3333
404	8	30.6667
405	8	31.6667
406	8	33.3333
407	8	35
408	8	37
409	8	38.6667
410	8.6667	40.3333
411	8.6667	42.3333
412	9.6667	42.6667
413	9.6667	44.3333
414	10.6667	45.3333
415	11.6667	47
416	12.6667	47.6667
417	12.6667	49.6667
418	12.6667	51
419	12.6667	53
420	12.6667	55.3333
421	12.6667	56
422	12.6667	59
423	12.6667	59.3333
424	12.6667	62
425	12.6667	63.6667
426	13.6667	65.3333
427	14	67.3333
428	13	68.6667
429	12	70.3333
430	11	73.6667
431	10	75.3333
432	9	76.3333
433	9	78
434	7	78.6667
435	7	80.3333
436	7	82.3333
437	7	83.3333
438	7	84.3333
439	7	85
440	7	85.6667
441	7	86.6667
442	5.3333	87
443	5.3333	87.3333
444	5.3333	87.3333
445	5.3333	87
446	5.3333	87
447	5.3333	86.6667
448	5.3333	86.6667
449	5.3333	86.6667
450	7	86.6667
451	7	86.6667
452	7	86.6667
453	7	86.6667
454	7	86.6667
455	7	86.6667
456	7	86.6667
457	6.6667	86.6667
458	7	86.6667
459	7.3333	86.6667
460	7.3333	86.6667
461	7.3333	86
462	7.3333	83.6667
463	7.3333	83
464	7.3333	83
465	7.3333	83
466	8.6667	83
467	8.6667	83
468	8.6667	83
469	8.6667	83
470	8.6667	83
471	8.6667	83
472	8.6667	83
473	8	83
474	10.6667	83
475	10.6667	83
476	10.6667	83
477	10.6667	83
478	10.6667	83
479	10.6667	83
480	10.6667	83
481	10.6667	83
482	10.6667	83
483	10.6667	83
484	10.6667	83
485	10.6667	83
486	10.6667	83
487	10.6667	83
488	10.6667	83
489	10.6667	83
490	8.6667	83
491	9	83
492	9	83
493	9	83
494	9	84
495	9	84.3333
496	9	84.3333
497	9	84.3333
498	7	84.3333
499	7	84.3333
500	7	84.3333
501	7	84.3333
502	7	84.3333
503	7	84.3333
504	7	84.3333
505	7	84.3333
506	5.3333	84.3333
507	5.3333	84.3333
508	5.3333	84.3333
509	5.3333	84.3333
510	5.3333	85
511	5.3333	85
512	5.3333	85
513	5.3333	85
514	5.3333	85
515	5.3333	85
516	5.3333	85
517	5.3333	85
518	5.3333	85
519	5.3333	85
520	5.3333	85
521	5.3333	85
522	7	85
523	7	85
524	7	85
525	7	84.3333
526	7	84.3333
527	7	84
528	7	84
529	7	84
530	7	84
531	7	84
532	7	84
533	7	84
534	7	84
535	7	84
536	7	84
537	6.3333	84
538	8.3333	84
539	8	84
540	8	84
541	8	84
542	8	84
543	8	84
544	8	84
545	8	84
546	8	84
547	8	84
548	8	84
549	8	84
550	8	86
551	8	86
552	8	86
553	8	86
554	7.6667	86
555	8	86
556	8	86
557	8	86
558	8	86
559	8	86
560	8	86
561	8	86
562	8	86
563	8	86
564	8	86
565	8	86
566	8	86
567	8	86
568	8	86
569	7.6667	86
570	8.6667	86
571	9.6667	86
572	9.6667	86
573	10.3333	86.3333
574	11	87
575	12	87.3333
576	13	87.3333
577	13	87
578	13	87
579	14	86.6667
580	14	86.6667
581	15	86
582	16	85.6667
583	17	85
584	18	85
585	18	84.3333
586	18	84.3333
587	18	84.3333
588	17	84.3333
589	16	83.6667
590	15	83.6667
591	14	83
592	14	82
593	13	80.3333
594	11	79.6667
595	11	77.6667
596	10.3333	76
597	9.6667	74.6667
598	9	71.6667
599	9	70
600	8.3333	68.6667
601	8	66.6667
602	7.6667	65.6667
603	8	63.6667
604	8	62.6667
605	8	61
606	8	57.3333
607	8	55.3333
608	8	54.3333
609	8	51.6667
610	8.6667	49.3333
611	8.6667	46.6667
612	9.6667	44.3333
613	9.6667	41
614	10.6667	36.6667
615	11.6667	34.6667
616	12.6667	32.3333
617	12	29
618	11.3333	27.3333
619	11	25
620	12	24
621	13	22
622	14	19.6667
623	15	18.6667
624	16	17
625	16	16
626	15	14.6667
627	15	13
628	16	11.3333
629	17	10.6667
630	18	9.3333
631	19	8.3333
632	20	7
633	20.3333	6.6667
634	19	6.3333
635	19.6667	5.3333
636	19.6667	5.6667
637	19.6667	5.3333
638	19.6667	3.6667
639	19.6667	3.6667
640	19.6667	3
641	19.6667	3
642	19.6667	3
643	18.6667	3
644	18.6667	2.3333
645	17.6667	1.6667
646	16.6667	1.6667
647	15.6667	1.3333
648	14.6667	1.3333
649	14.6667	1.3333
650	13	1.3333
651	13	1.3333
652	12	1.6667
653	11	1.3333
654	10	1.3333
655	9	1.6667
656	8	2.3333
657	8	2.3333
658	6.3333	3
659	6.3333	3
660	6.3333	3
661	6.3333	3
662	6.3333	5.3333
663	6.3333	6
664	6.3333	6.3333
665	6.3333	6.3333
666	7	6.6667
667	7	6.6667
668	7	7.3333
669	7	7.3333
670	7	8.3333
671	7	9
672	7	9
673	7	9
674	7	9.6667
675	7	9.6667
676	7	10.3333
677	7	10.3333
678	7	11
679	7	11.6667
680	7	12
681	6.3333	12
682	6.3333	12.6667
683	6.3333	12.6667
684	6.3333	13.3333
685	6.3333	13.3333
686	6.3333	15.6667
687	6.3333	15.6667
688	6.3333	15.6667
689	6.3333	15.6667
690	6.3333	15.6667
691	6.3333	15.6667
692	6.3333	15.6667
693	6.3333	15.6667
694	6.3333	15.6667
695	6.3333	15.6667
696	6.3333	15.6667
697	6.3333	15.6667
698	7.6667	15.6667
699	8	15.6667
700	8	15.6667
701	8	15.6667
702	8	15.6667
703	8	15.6667
704	8	15.6667
705	8	15.6667
706	8	15.6667
707	8	15.6667
708	8	15.6667
709	8	15.6667
710	8	15.6667
711	8	15.6667
712	8	15.6667
713	8	15.6667
714	8	15.6667
715	8	15.6667
716	8.6667	15.6667
717	9.6667	15.6667
718	10.6667	13.3333
719	11.6667	13.3333
720	12.6667	13.3333
721	12.6667	13.3333
722	12.6667	13.3333
723	12.6667	13.3333
724	13.6667	13.3333
725	14.6667	13.3333
726	15.6667	13.3333
727	16.6667	13.3333
728	17.6667	13.3333
729	17.6667	13.3333
730	17.6667	13.3333
731	17.6667	13.3333
732	18.6667	13.3333
733	18.6667	12.6667
734	19.6667	12.6667
735	20.6667	12
736	21.6667	12
737	21.6667	12
738	21.6667	11.6667
739	21.6667	11
740	21.6667	11
741	21.6667	10.3333
742	21.6667	9.6667
743	21.6667	9
744	21.6667	9
745	21.6667	9
746	21.6667	8.3333
747	21.6667	8.3333
748	21.6667	8.3333
749	21.6667	8.3333
750	21.6667	5.6667
751	21.6667	5.6667
752	21.6667	5.6667
753	21.6667	5.6667
754	21.6667	5.6667
755	21.6667	5.6667
756	20.6667	5.6667
757	19.6667	5.6667
758	18.6667	5.6667
759	17.6667	5.6667
760	16.6667	5.6667
761	16.6667	5.6667
762	15.6667	5.6667
763	16	5.6667
764	15	5.6667
765	14	5.6667
766	13	7.6667
767	12	8.3333
768	12	8.6667
769	11	8.6667
770	12	9
771	11	9
772	11	9.6667
773	10	9.6667
774	9	10.3333
775	8	10.6667
776	7	11
777	6.3333	11
778	6.3333	11.6667
779	6.3333	11.6667
780	7	12.3333
781	8	12.3333
782	9	15.6667
783	10	15.6667
784	10	16
785	11	16
786	13	16.3333
787	13	17
788	13	18
789	13	18.3333
790	13	19.6667
791	13	20.3333
792	13	21.3333
793	13	22
794	14.6667	22.6667
795	14.6667	23
796	13.6667	23.6667
797	12.6667	24
798	11.6667	26.3333
799	10.6667	26.6667
800	10.6667	26.6667
801	9.6667	26.6667
802	10.6667	26.6667
803	9.6667	26.6667
804	9.6667	26.6667
805	8.6667	26.6667
806	8	26.6667
807	7.3333	26.6667
808	7	26.6667
809	6.6667	26.6667
810	6.3333	26.6667
811	6.3333	26.6667
812	6.3333	26.6667
813	6.3333	26
814	6.3333	24.3333
815	6.3333	23.6667
816	6.3333	23
817	6.3333	22.3333
818	6.3333	22.3333
819	6.3333	21.3333
820	7	20.6667
821	8	19.6667
822	9	19.3333
823	10	18.3333
824	10	17.6667
825	11	17
826	9.6667	17
827	10.6667	16.3333
828	10.6667	15.6667
829	11.6667	16.3333
830	12.6667	19.6667
831	13.6667	20.3333
832	14.6667	20.6667
833	14.6667	20.6667
834	14.6667	21.3333
835	14.6667	21.3333
836	14.6667	21.6667
837	14.6667	21.6667
838	14.6667	22
839	14.6667	22.6667
840	14.6667	23.3333
841	14.6667	23.3333
842	15	23.3333
843	15	23.3333
844	15	24
845	15	23.3333
846	15	22.6667
847	15	22
848	15	22.3333
849	15	22.3333
850	13	23
851	13	23
852	13	23.3333
853	13	23.3333
854	13	23.6667
855	13	24.3333
856	13	25
857	13	25
858	10.6667	25.3333
859	10.6667	25.3333
860	10.6667	25.6667
861	10.6667	25.3333
862	10.6667	24
863	10.6667	23.3333
864	10.6667	23.3333
865	10.6667	23.3333
866	10.6667	23.3333
867	10.6667	23.3333
868	10.6667	23.3333
869	10.6667	23.3333
870	10.6667	23.3333
871	10.6667	23.3333
872	10.6667	23.3333
873	10.6667	23.3333
874	10.6667	23.3333
875	10.6667	23.3333
876	10.6667	23.3333
877	10.6667	23.3333
878	10.6667	23
879	10.6667	23
880	10.6667	23
881	10.6667	22.3333
882	10.6667	21.6667
883	10.6667	21.6667
884	10.6667	21.3333
885	10.6667	20.6667
886	10.6667	20.6667
887	10.6667	20
888	10.6667	19.6667
889	10	19.6667
890	11.3333	19.3333
891	11	19.3333
892	12	18.6667
893	13	19
894	13	18.6667
895	14	19
896	15	19
897	15	19
898	17	19
899	18	19
900	18	19
901	19	19
902	20	19
903	21	19
904	22	19
905	22.3333	19
906	23	19
907	23.6667	19
908	22.6667	19
909	21.6667	18.3333
910	20.6667	19
911	19.6667	18.3333
912	19.6667	18.3333
913	18.6667	18.3333
914	16.6667	18.3333
915	16.6667	18.3333
916	15.6667	18.3333
917	14.6667	18.3333
918	14.6667	18.3333
919	13.6667	18.3333
920	12.6667	18.3333
921	12.6667	18.3333
922	12.6667	18.3333
923	12.6667	18.3333
924	11.6667	18.3333
925	10.6667	17.6667
926	9.6667	17
927	8.6667	16.3333
928	8	16.3333
929	8	16.3333
930	8	16.3333
931	8	16.3333
932	8	16.3333
933	8	16.3333
934	8	16.3333
935	8	16.3333
936	8	16.3333
937	8	16.3333
938	8	16.3333
939	8	16.3333
940	8	16.3333
941	8	16
942	8	11.6667
943	8	10.6667
944	8	10.6667
945	8	10.3333
946	8	10.3333
947	8	9.6667
948	8	9.6667
949	8	9
950	8	7
951	8	6.6667
952	8	6.6667
953	7.6667	6
954	8	6
955	8	5.6667
956	8	5.6667
957	8	5
958	8	5.6667
959	8	5.6667
960	8	5
961	8	5
962	8	4.6667
963	8	4.6667
964	8	4.3333
965	8	3.6667
966	8	5.3333
967	8	4.6667
968	8	4.6667
969	8	4.6667
970	7.6667	4
971	8	3.3333
972	8	3.3333
973	8	4
974	8	6
975	8	6.3333
976	8	6.3333
977	8	6.3333
978	7	6.3333
979	7	6.3333
980	7	6.3333
981	7	6.3333
982	7	6.3333
983	7	6.3333
984	7	6.3333
985	6.6667	6.3333
986	6.6667	6.3333
987	7	6.3333
988	7	6.3333
989	7	7.6667
990	7	13.3333
991	7	15.3333
992	7	15.6667
993	7	16.3333
994	7	17.3333
995	7	17.6667
996	7	19.3333
997	7	20
998	7	22.3333
999	7	24
1000	7	25.6667
1001	6.3333	26.6667
1002	6.3333	29
1003	6.3333	30.3333
1004	6.3333	31.6667
1005	6.3333	32.6667
1006	6.3333	32.3333
1007	6.3333	33.6667
1008	6.3333	34.6667
1009	6.3333	36
1010	6.3333	37
1011	6.3333	37.6667
1012	6.3333	39.6667
1013	6.3333	39.6667
1014	6.3333	40.3333
1015	6.3333	41
1016	6.3333	42.6667
1017	6.3333	43.6667
1018	6.3333	45.6667
1019	6.3333	46.6667
1020	6.3333	47.6667
1021	6.3333	49
1022	6.3333	51.6667
1023	6.3333	53
1024	6.3333	53.3333
1025	6.3333	53.3333
1026	8	54.3333
1027	8	54.6667
1028	8	55.3333
1029	8	56
1030	8	58.6667
1031	8	59.6667
1032	8	61
1033	8	62.6667
1034	7.6667	64.6667
1035	8	65.6667
1036	8	67
1037	8	66.6667
1038	8	67
1039	8	67.3333
1040	8	68
1041	8	68.3333
1042	10.6667	68.6667
1043	10.6667	69.6667
1044	10.6667	70.3333
1045	10.6667	71
1046	10.6667	74.3333
1047	10.6667	75
1048	10.6667	76
1049	10.6667	76.6667
1050	12.6667	77.3333
1051	12.6667	78
1052	12.6667	78
1053	12.6667	78.3333
1054	12.6667	80
1055	12.6667	80
1056	12.6667	80.3333
1057	12.6667	80.3333
1058	12.6667	80.3333
1059	12.6667	81
1060	12.6667	81.6667
1061	12.6667	81.6667
1062	12.6667	81.6667
1063	12.6667	82.3333
1064	12.6667	83
1065	12.6667	83.3333
1066	12.6667	83.3333
1067	12.6667	84
1068	12.6667	84
1069	12.6667	84
1070	12.6667	84.3333
1071	12.6667	85
1072	12.6667	85
1073	12.6667	85
1074	10.6667	85
1075	10.6667	85
1076	10.6667	85
1077	10.6667	84.3333
1078	10.6667	84.3333
1079	10.6667	84.3333
1080	10.6667	84
1081	10.6667	84
1082	8	83.6667
1083	8	83.6667
1084	8	83.6667
1085	8	84
1086	8	84.3333
1087	8	85
1088	8	85
1089	8	85
1090	8	85
1091	8	85
1092	8	85
1093	8	85
1094	8	85
1095	8	85
1096	8	85
1097	8	85
1098	8	85
1099	8	85
1100	8	85
1101	8	85
1102	8	85
1103	8	85
1104	8	85
1105	8	85
1106	10.6667	85
1107	10.6667	85
1108	10.6667	85
1109	10.6667	85
1110	10.6667	85
1111	10.6667	85
1112	10.6667	85
1113	10.6667	85
1114	10.6667	85
1115	10.6667	85
1116	10.6667	85
1117	10.6667	84.6667
1118	10.6667	86.3333
1119	10.6667	86
1120	10.6667	86
1121	10.6667	86
1122	10.6667	86
1123	10.6667	86
1124	10.6667	86
1125	10.6667	86
1126	10.6667	86
1127	10.6667	86
1128	10.6667	86
1129	10.6667	86
1130	8	86
1131	8	86
1132	8	86
1133	8	86
1134	8	86.6667
1135	8	86.6667
1136	8	86.6667
1137	8	86.6667
1138	8	86.6667
1139	8	86.6667
1140	8	86.3333
1141	8	86
1142	8	86
1143	8	85.6667
1144	8	85
1145	8	85
1146	8	84.3333
1147	8	84.3333
1148	8	84
1149	8	83.6667
1150	8	82.3333
1151	8	81.3333
1152	8	81.3333
1153	8	80.3333
1154	8	80.3333
1155	8	79.3333
1156	8	79.3333
1157	8	78.6667
1158	8	77.3333
1159	8	76.6667
1160	8	75.6667
1161	8	73.6667
1162	8	72.6667
1163	8	70.6667
1164	8	70.6667

## Sheet: Fig 3I
Distance	GFP	DAPI
0	62.6667	85
1	62.3333	85
2	62.3333	85
3	61.6667	85
4	61.6667	85
5	61	85
6	61	85
7	61	85
8	64.6667	85
9	63.6667	85
10	64	85
11	62.6667	85
12	62	85
13	60.6667	85
14	60	85
15	59.6667	85
16	60	85
17	59.6667	85
18	59	85
19	57.6667	85
20	57	85
21	57	85
22	56	85
23	56.3333	85
24	57.6667	85
25	57.6667	85
26	57.6667	85
27	56.6667	85
28	55.6667	85
29	54.6667	85
30	53.6667	85
31	53.6667	85
32	51.6667	85
33	51.6667	85
34	51.6667	85
35	51.6667	85
36	51.6667	85
37	51.6667	85
38	51.6667	85
39	51.6667	85
40	51.6667	85
41	51.6667	85
42	51.6667	85
43	51.6667	85
44	51.6667	85
45	51.6667	85
46	51.6667	85
47	51.6667	85
48	53.6667	85
49	54.6667	85
50	55.6667	84.3333
51	57.6667	84.3333
52	59.6667	84.3333
53	60.6667	84.3333
54	62.6667	84.3333
55	62.6667	84.3333
56	60.3333	84.3333
57	59.6667	84.3333
58	61.6667	84.3333
59	63.6667	84.3333
60	64.6667	84.3333
61	66.6667	84.3333
62	68.6667	84.3333
63	68.6667	84.3333
64	72.6667	84.3333
65	73.6667	84.3333
66	74.6667	85
67	76.6667	85
68	78.6667	85
69	80.6667	85
70	81.6667	85
71	82.6667	85
72	84.6667	85
73	84.6667	85
74	84.6667	85
75	84.6667	85
76	84.6667	85
77	84.6667	85
78	84.6667	85
79	84.6667	85
80	80.6667	85
81	78.6667	84.3333
82	76.6667	84.3333
83	74.6667	84
84	71.6667	84
85	68.6667	84
86	66.6667	84
87	66.3333	84
88	62	84
89	61.6667	84
90	61.3333	84
91	59.3333	84
92	58	84
93	57	84
94	56	84
95	55	84
96	56.6667	84
97	57.3333	84
98	57	86
99	56	85.6667
100	55.6667	85
101	55	84.3333
102	55.6667	83.6667
103	55.3333	82.6667
104	59.6667	81.6667
105	60.6667	80.6667
106	59	79.6667
107	58	78.3333
108	56.3333	77.6667
109	55.6667	77
110	55	75.6667
111	56	75.6667
112	51	75
113	50.6667	74
114	50	70.6667
115	47.6667	70.3333
116	45.3333	69
117	42.6667	68
118	41.3333	65.6667
119	40.3333	63.6667
120	33.6667	63.3333
121	33.6667	61.3333
122	32.6667	58.6667
123	31	57.6667
124	29.6667	56.3333
125	28	54
126	27	53.3333
127	26.3333	52
128	25	50.6667
129	24.6667	50
130	24.3333	45.6667
131	24.6667	43.6667
132	24.6667	43
133	25	41.3333
134	25	40.3333
135	24.3333	39
136	23.3333	37.3333
137	23.6667	36
138	23.6667	35
139	23.3333	33.6667
140	23.3333	32.6667
141	23.3333	31.6667
142	23	31.3333
143	23.3333	30.6667
144	24	30
145	24.6667	30
146	25.3333	30.6667
147	26.3333	31.3333
148	28.3333	31.3333
149	29.6667	31.3333
150	30.6667	31
151	31	30.3333
152	34	30.3333
153	34	29.6667
154	36	27.6667
155	38	27.3333
156	39	27.3333
157	40.3333	26.6667
158	42.3333	26.3333
159	42.3333	26.3333
160	40.3333	26.3333
161	40	26.3333
162	40	27.3333
163	39.6667	27.3333
164	39.6667	27.3333
165	39.6667	27.3333
166	39.6667	27.3333
167	39.6667	27.3333
168	40	27.3333
169	39.3333	27.3333
170	39.3333	27.3333
171	38.3333	27.3333
172	37.3333	27.3333
173	36.3333	27.3333
174	35.3333	27.3333
175	35.3333	27.3333
176	34	27.3333
177	34	27.3333
178	34	29.6667
179	34	29.6667
180	34.3333	30.3333
181	34.3333	30.3333
182	34.3333	31.3333
183	34.3333	31.3333
184	34.6667	32.3333
185	34.3333	33
186	34	33.6667
187	34	34
188	34	35.3333
189	34	36.6667
190	33.6667	37.6667
191	33.6667	39
192	35.6667	39
193	35.3333	40.6667
194	35.6667	43.3333
195	35.6667	43.6667
196	36.6667	45.6667
197	37.6667	47.6667
198	38	49.3333
199	38	51.3333
200	42	54.3333
201	43	56.3333
202	44	58
203	45	60
204	47	63
205	48.6667	66
206	49	68.3333
207	49.6667	70
208	51	71.6667
209	50.3333	72.6667
210	51.6667	74.3333
211	53.6667	74.6667
212	55.3333	76.3333
213	55.6667	77.3333
214	57.3333	78.6667
215	57	79.6667
216	56.3333	81.3333
217	55.3333	81.6667
218	56.3333	83
219	56.6667	83
220	57	84.3333
221	57.3333	84.3333
222	56.3333	85
223	56.6667	85
224	56.6667	86.3333
225	57	86
226	56.6667	86.3333
227	58.3333	86
228	59.6667	86
229	61	86
230	62	86
231	62	86
232	63	86
233	62.3333	86
234	62.3333	84
235	62.3333	84
236	62.3333	84
237	62.3333	84
238	62.3333	84
239	61.3333	84
240	63.3333	84
241	63.3333	84
242	62.3333	84.6667
243	61.3333	85
244	60.6667	85
245	61	85
246	60.6667	85
247	60.3333	85
248	60.3333	85
249	59.6667	85
250	59.6667	85
251	59.3333	85
252	59	85
253	58.6667	85
254	58.3333	85
255	58	85
256	58	85
257	58	85
258	58	85
259	58	85
260	58	85
261	57.6667	85
262	57.6667	85
263	57.3333	85
264	59.3333	84.3333
265	60.3333	84.3333
266	60	84.3333
267	59.3333	83.6667
268	58.6667	83
269	59	83
270	58.6667	82.6667
271	59.3333	82.6667
272	58	82
273	58	82
274	57.3333	81.6667
275	55.6667	81.6667
276	55	81.6667
277	53	81.6667
278	52	81.6667
279	51.6667	81.6667
280	46	81.6667
281	45.6667	81.6667
282	45	81.6667
283	43	81.6667
284	41.3333	81.6667
285	40.6667	81.6667
286	40.3333	81.6667
287	39.6667	81.6667
288	40	81.6667
289	41	81.6667
290	41.3333	81.6667
291	43	81.6667
292	44.6667	81.6667
293	45.6667	81.6667
294	47	81.6667
295	46.3333	81.6667
296	51	81.6667
297	50.6667	81.6667
298	52.3333	81.6667
299	53.6667	81.6667
300	56.3333	81.6667
301	57.6667	81.6667
302	59.3333	81.6667
303	59.6667	81.6667
304	57.3333	81.6667
305	56.6667	81
306	56.3333	81
307	54.6667	80.6667
308	54.3333	80.6667
309	53.6667	80.6667
310	53.3333	80.6667
311	52.3333	80.6667
312	49.3333	80.6667
313	50	80.6667
314	49	80.6667
315	47.3333	80.6667
316	46.6667	80.6667
317	46.6667	80.6667
318	45.6667	80.6667
319	45	80.6667
320	46.3333	80.6667
321	45.6667	81
322	47.6667	82
323	49.6667	82.3333
324	51.6667	83
325	52.6667	83
326	54	83.6667
327	53.3333	83.6667
328	56.6667	84
329	57	84.3333
330	57.6667	85
331	59.6667	85
332	61	85
333	62.3333	85
334	63.3333	85
335	63.3333	85
336	67	85
337	67	85
338	66.3333	85
339	66.6667	85
340	67.6667	85
341	68.6667	85
342	69.6667	85
343	68	85
344	66	85
345	65	85
346	64	85
347	63.6667	85
348	63	85
349	62	85
350	62.6667	85
351	61.6667	85
352	61	85
353	60.3333	83.6667
354	60	81
355	58	80
356	56.6667	80
357	54.6667	79.3333
358	54.6667	78.6667
359	53.6667	78
360	51.6667	77.3333
361	51.6667	76.3333
362	51.6667	74
363	50.6667	73
364	49.6667	72.3333
365	48.6667	72.3333
366	48	71.6667
367	48.3333	71
368	51	71
369	51	70
370	51	68.3333
371	51	67.6667
372	51	67.6667
373	51	67
374	52	67.3333
375	52	67.3333
376	55.6667	67.3333
377	54.6667	67.3333
378	55	65
379	54.6667	65
380	54.3333	65.6667
381	53.3333	65.6667
382	52.6667	66
383	53	65.3333
384	51	65.3333
385	51.6667	64.6667
386	50.3333	63
387	48.3333	62.3333
388	46.6667	61.6667
389	45.6667	61.3333
390	44	60
391	44	59
392	41	57.6667
393	40.6667	56.6667
394	39.6667	57.3333
395	37.6667	56.3333
396	36.3333	54.3333
397	35	52.3333
398	34	50.6667
399	33.3333	48.3333
400	32	48.3333
401	32	47
402	32	48.3333
403	32	47.3333
404	32	46.3333
405	32	44.3333
406	32	42
407	32.6667	39.3333
408	33.3333	36.3333
409	33.3333	34
410	34.3333	30.3333
411	35.3333	28.3333
412	36.3333	25.6667
413	37.3333	22.6667
414	37	20.3333
415	38	18.3333
416	36.6667	17.6667
417	37.6667	16.3333
418	37.6667	15.3333
419	38.3333	15
420	39.3333	15
421	40.3333	15
422	41.3333	15.3333
423	41	15.3333
424	40.3333	16.3333
425	40	16.3333
426	40.3333	17
427	40	17
428	40.3333	17.6667
429	40	17.6667
430	40.6667	18.3333
431	40.3333	18.3333
432	39	18.3333
433	38.6667	18.3333
434	38	18.3333
435	37	18.3333
436	36.6667	18.6667
437	35	18.6667
438	34.6667	19.3333
439	34.6667	19.3333
440	32	19.6667
441	31	19.6667
442	31	20.6667
443	30.6667	20.6667
444	30	21.3333
445	29.3333	21.3333
446	28.3333	21.6667
447	28.3333	21.6667
448	31	22.3333
449	31.6667	21.6667
450	32.3333	23
451	32.3333	22.3333
452	32.3333	23
453	32.3333	23
454	32.6667	23.3333
455	32.6667	23.3333
456	34.6667	23.6667
457	34.6667	23.6667
458	33.6667	25
459	32.6667	25
460	31.6667	25.3333
461	31.3333	25.3333
462	30.3333	25.6667
463	30.3333	25.6667
464	26.3333	26.3333
465	26.3333	25.6667
466	26.3333	25
467	26.6667	24.3333
468	26.6667	24.3333
469	26.6667	25
470	26.6667	25.3333
471	27.6667	25.3333
472	26	25.6667
473	26.3333	25.6667
474	26.6667	28
475	26.3333	28.3333
476	26.6667	29
477	26.3333	29
478	26.6667	29.3333
479	26.3333	29.3333
480	24.6667	29.6667
481	24.3333	30.3333
482	23.6667	31.6667
483	22.3333	32.3333
484	21.6667	32.3333
485	21	32.3333
486	20.6667	32.3333
487	20	32.3333
488	21	32.3333
489	20.3333	32.3333
490	21	32.3333
491	19.3333	32.3333
492	19	32.3333
493	17.3333	32.3333
494	17	32.3333
495	16.6667	32.3333
496	17	32.3333
497	16.6667	32.3333
498	18	32.3333
499	18.3333	31.6667
500	20	31.6667
501	20.3333	31
502	21	31
503	21.3333	29.6667
504	21.3333	29.6667
505	22.3333	29
506	21.6667	26.3333
507	22.6667	25.3333
508	23.6667	25.3333
509	24.6667	24.3333
510	25.6667	24.3333
511	25.3333	23.3333
512	27	23.3333
513	27	21.3333
514	27	19.3333
515	27	17.6667
516	27	16.6667
517	26.6667	15.3333
518	26.6667	14.3333
519	26.3333	12.6667
520	25.6667	11.3333
521	25.3333	10.6667
522	25.6667	10
523	25.3333	9
524	25.6667	8.6667
525	25.3333	8
526	25.6667	7.6667
527	25.3333	7
528	28.6667	7
529	28.3333	7
530	28.6667	9.6667
531	28.3333	10
532	28.6667	9.6667
533	28.3333	9.6667
534	28.6667	9.6667
535	28	9.6667
536	27.6667	10.6667
537	27.6667	11
538	27.6667	12
539	27.6667	14
540	27.6667	15.6667
541	27.6667	18.6667
542	27.6667	21.6667
543	27.6667	24.3333
544	25.6667	26.6667
545	25.6667	27.6667
546	25.6667	31.6667
547	25.6667	33
548	25.6667	34.6667
549	25.6667	37
550	25.6667	39.6667
551	25.6667	43
552	23	46
553	23	48
554	23.6667	52.6667
555	24.3333	54.6667
556	25	58.3333
557	25.3333	61
558	26.3333	63.6667
559	25.6667	65.6667
560	25.6667	66.6667
561	26.3333	68.3333
562	27	72.3333
563	28.6667	73
564	31.3333	75
565	34.3333	77
566	36.3333	78.6667
567	36.3333	80.6667
568	38.3333	83
569	38.6667	83
570	40.6667	84.3333
571	43.3333	84.3333
572	46.3333	84.3333
573	48.3333	83.6667
574	50.3333	83
575	50.6667	82.3333
576	50.6667	82.3333
577	50	83
578	51	85.3333
579	51.6667	86.6667
580	52.3333	86.6667
581	52.6667	86.6667
582	52.6667	86.6667
583	53.6667	86.6667
584	53.6667	86.6667
585	53.6667	86.6667
586	53.6667	86.6667
587	53	86.6667
588	53	86.6667
589	53	86.6667
590	52.3333	86.6667
591	52	86.6667
592	56	86.6667
593	56.6667	86.6667
594	56.6667	84.6667
595	57.3333	84.3333
596	58.3333	84.3333
597	59	84.3333
598	60	84
599	59	83.6667
600	60.3333	83.6667
601	59.6667	83
602	59.6667	82.3333
603	59.6667	82
604	59.6667	82
605	59	81.6667
606	59	81
607	58.6667	81
608	55.3333	81
609	55	81.6667
610	54	83
611	52.3333	83.6667
612	51.3333	83.6667
613	51.3333	83.6667
614	50.3333	83.6667
615	50.3333	83.6667
616	52	83.6667
617	52.6667	83.6667
618	52.6667	83.6667
619	52.6667	83.6667
620	52.6667	83.6667
621	52	83.6667
622	52	83.6667
623	52	83.6667
624	49	83.6667
625	49	83.3333
626	49.6667	86
627	50.3333	85.6667
628	51.3333	85.6667
629	52.3333	85.6667
630	53.3333	85.6667
631	53	85.6667
632	54.3333	85.6667
633	54.3333	85.6667
634	54.3333	85.6667
635	54.3333	85.6667
636	54.3333	85.6667
637	54.3333	85.6667
638	54.3333	85.6667
639	54.3333	85.6667
640	54.3333	85.6667
641	54.3333	85.6667
642	53.3333	86
643	52.3333	86
644	51.3333	86
645	50.3333	86
646	50.3333	86
647	49.3333	86
648	48.6667	86
649	49	86
650	48.6667	86
651	47.6667	86
652	47.6667	86
653	47.3333	86
654	46.3333	86
655	47	86
656	45	86
657	45	86
658	45	86
659	44.6667	85.6667
660	44	85.6667
661	43	85.6667
662	42.3333	85.6667
663	43	85.6667
664	42	85.6667
665	42.3333	85.6667
666	41.6667	85.6667
667	40.6667	85.6667
668	40	85.6667
669	39.3333	85.6667
670	38.6667	85.6667
671	38.3333	85.6667
672	38.3333	85.6667
673	38.3333	85.6667
674	39	86
675	39	86
676	39	86
677	39	86
678	39	86
679	39	86
680	42.3333	86
681	43.6667	86
682	44.6667	84
683	46.3333	84
684	49	84
685	51.3333	84
686	53.3333	84
687	53.6667	84
688	56.6667	84
689	56.6667	84
690	58.3333	84
691	60.3333	84
692	63.3333	84
693	66.3333	84
694	67.3333	84
695	67.6667	84
696	68.3333	84
697	69	84
698	69	84
699	70	84
700	70.3333	84
701	71.3333	84
702	72.3333	84
703	72.3333	84
704	72	84
705	71	83.6667
706	70.6667	84.3333
707	69.6667	84
708	68.6667	84
709	67.6667	84
710	66.6667	84
711	65.6667	84
712	62.6667	84
713	62.3333	84
714	61.3333	84
715	60.6667	84
716	60	84
717	59	84
718	59	84
719	58	84
720	57	84
721	56.3333	83.6667
722	55	84.3333
723	53.6667	83
724	52.3333	83.6667
725	51.3333	82.3333
726	50.6667	82.3333
727	50.3333	81.3333
728	48.6667	81
729	48	79.6667
730	47	78.6667
731	46	77.3333
732	44.6667	76
733	43	74
734	42	73
735	41	71.3333
736	39.3333	72
737	38	69
738	36.6667	66.3333
739	35.6667	64.3333
740	34	63.6667
741	32.6667	61.6667
742	31.6667	60.3333
743	30.6667	58.3333
744	32.3333	56
745	33	54.3333
746	32	51.6667
747	31	50
748	30	48
749	29	46
750	28.6667	44.3333
751	28.6667	42.3333
752	28.6667	41.6667
753	28.6667	40.3333
754	28.6667	38.6667
755	29.6667	37.3333
756	29.6667	36
757	29.6667	34.6667
758	29.6667	34
759	29.3333	33
760	27.3333	31.3333
761	27.6667	30.3333
762	26.6667	29
763	26	27.6667
764	25.3333	26.6667
765	24.6667	26.3333
766	25	25.6667
767	24.6667	25.3333
768	23	25
769	23.6667	24.3333
770	23.3333	25
771	23	25
772	22.6667	25
773	22.3333	25
774	21.6667	25
775	21.6667	25
776	20.6667	25
777	20.3333	25
778	20.3333	25
779	20.3333	25
780	20.3333	25
781	20.3333	25
782	20.3333	25
783	20.3333	25
784	20.3333	25
785	20.3333	24.3333
786	20.3333	23.3333
787	20.3333	23
788	20.3333	24
789	20.3333	25.3333
790	20.3333	26.3333
791	20.3333	28.3333
792	24.3333	30.3333
793	24.3333	31.3333
794	25.3333	33.3333
795	25.6667	34.6667
796	26.6667	37
797	27	38.6667
798	27	40.3333
799	27.3333	41.6667
800	28.6667	43
801	27.6667	44.6667
802	27.6667	52
803	27	54.3333
804	27	56
805	26.3333	58.3333
806	26.3333	61
807	26.3333	64
808	26.3333	65.3333
809	26.3333	68.6667
810	26.6667	73
811	27.6667	75
812	27.6667	78
813	28.3333	80.6667
814	28.3333	83.6667
815	28	84.6667
816	34.6667	86
817	35.3333	87
818	35.6667	86.6667
819	37.6667	86.6667
820	39	87
821	40	87
822	41.6667	87
823	41.6667	87.3333
824	43	87.3333
825	42.6667	87.3333
826	43.3333	87.3333
827	45.3333	87.3333
828	47	87.3333
829	48.6667	87.3333
830	49.6667	87.3333
831	50.6667	87.3333
832	50.3333	87.3333
833	50.3333	87.3333
834	50	87.3333
835	49	87.3333
836	49	87.3333
837	49	87.3333
838	49	87.3333
839	49.6667	87.3333
840	49.3333	87.3333
841	49	87.3333
842	48	87.3333
843	46	87.3333
844	44	87.3333
845	42	87
846	41	87
847	40	86.6667
848	36	86.6667
849	36	86
850	36	85
851	36	84.3333
852	36	85
853	36	85
854	36	85.6667
855	36.6667	85.6667
856	33.3333	86
857	33.3333	86.3333
858	32.6667	86.6667
859	32.3333	86.6667
860	31.6667	86.6667
861	31.3333	86.6667
862	31.3333	86.6667
863	31	86.6667
864	33.3333	86.6667
865	33.3333	86.6667
866	34	86.6667
867	34	86.6667
868	34.6667	86.6667
869	34.6667	86.6667
870	35.6667	86.6667
871	34.6667	86.6667
872	31.6667	86.6667
873	31.3333	86.6667
874	32.6667	85
875	33	85
876	33.6667	85
877	34.3333	84.3333
878	34.3333	84.3333
879	34.6667	84
880	32	84
881	32.3333	83.6667
882	33.3333	83
883	34.3333	82.6667
884	35	82.6667
885	36.6667	82
886	38.6667	82
887	38	81.3333
888	39.6667	81.3333
889	39.3333	81
890	40.6667	80.3333
891	41.6667	79.6667
892	43	79.6667
893	44.6667	79
894	45	79
895	46	78.6667
896	42.3333	78.6667
897	42.3333	77.3333
898	44	74.3333
899	45	73.6667
900	46	73.6667
901	46	73
902	47	72.3333
903	48	72.3333
904	45.3333	72
905	47.3333	71.6667
906	48.3333	71.6667
907	50.3333	71
908	51.3333	70.3333
909	52	70.3333
910	54	70.3333
911	53.3333	70.3333
912	53.3333	69.6667
913	53.3333	69
914	53.3333	66
915	54.3333	65
916	54.3333	65
917	54.3333	63.6667
918	55.3333	63.6667
919	54	63
920	53	63
921	51.3333	61.6667
922	51.3333	59.3333
923	51	58.3333
924	50.3333	58.3333
925	50.3333	57.3333
926	49.3333	57.3333
927	49	56.3333
928	48.6667	56.3333
929	48.3333	54.3333
930	48	51.6667
931	47	50.3333
932	46.6667	50.3333
933	46	50
934	46	50
935	46.6667	49.3333
936	46.6667	49.3333
937	46	49.3333
938	46	46.6667
939	45	46
940	44	46
941	43.3333	45.6667
942	42.3333	45.6667
943	42.3333	45.3333
944	41	45.3333
945	41	45.6667
946	40.6667	47.3333
947	40.3333	48.3333
948	40	48.3333
949	39.6667	48.3333
950	39	48.3333
951	39	48.3333
952	37.6667	48.3333
953	37.6667	48.3333
954	37.6667	46.6667
955	37.6667	46.6667
956	37.3333	46.6667
957	38	46.6667
958	38	46.6667
959	38	46.6667
960	38	46.6667
961	38	46.3333
962	37.6667	46.6667
963	37	45.6667
964	36.3333	45.6667
965	35.3333	44.6667
966	35.6667	44.6667
967	34.6667	43.6667
968	37.6667	43.6667
969	38	42.6667
970	37.6667	39.3333
971	36.6667	38.3333
972	36	38.3333
973	35	37
974	35	37
975	35	36.3333
976	39.3333	36.3333
977	38.3333	35.6667
978	39	33.6667
979	38	34
980	37.6667	33.6667
981	36.6667	33
982	36.6667	33
983	36.3333	31.6667
984	33.6667	31.3333
985	33.6667	30.3333
986	32.6667	28.3333
987	31.6667	27.3333
988	30.6667	26.6667
989	30.3333	25.6667
990	30.3333	25.6667
991	29.3333	25.3333
992	29.3333	25
993	29.6667	24
994	29.6667	23.6667
995	30	22
996	30	22
997	30	21.3333
998	30	20.3333
999	30	19.6667
1000	31.6667	18
1001	31.6667	17
1002	31.6667	13.6667
1003	31.6667	12
1004	31.6667	11.3333
1005	31.6667	10.3333
1006	31.6667	9.3333
1007	31.6667	9
1008	27.6667	8.3333
1009	27.6667	7.6667
1010	27.6667	6
1011	27.6667	6
1012	27.6667	6.3333
1013	27.6667	7
1014	27.6667	7.3333
1015	28.3333	7.3333
1016	28.6667	8.3333
1017	28.6667	8.3333
1018	28.6667	9
1019	28.6667	9
1020	28.6667	10.3333
1021	28.6667	10.3333
1022	28.6667	11
1023	28.6667	11.6667
1024	26.6667	12
1025	26.6667	12.3333
1026	26.6667	14
1027	26.6667	14
1028	26.6667	14.6667
1029	26.6667	14.6667
1030	26.6667	15.3333
1031	26.6667	15.3333
1032	22.3333	16
1033	22.3333	16
1034	21.3333	18.3333
1035	20.6667	19
1036	20.3333	19.6667
1037	19.6667	19.6667
1038	19.3333	20.3333
1039	19	20.3333
1040	20.3333	20.6667
1041	19.3333	20
1042	20	19
1043	19	18.3333
1044	19	18.6667
1045	18	18.6667
1046	17	19.3333
1047	17	19.3333
1048	16.3333	19.6667
1049	16.6667	19.6667
1050	17	22.6667
1051	16.6667	22.6667
1052	17	23.3333
1053	16.6667	23.3333
1054	17	23.3333
1055	16.6667	23.3333
1056	17	24
1057	16.6667	24.3333
1058	18	27.6667
1059	18.6667	28
1060	20	28.3333
1061	20.6667	28.3333
1062	21	29
1063	21.3333	29.3333
1064	19	30.3333
1065	19	31
1066	19	33.6667
1067	19	34
1068	19	35.3333
1069	19	35.3333
1070	19	36
1071	19	36.6667
1072	19	37.3333
1073	19	37.3333
1074	19	42
1075	19	42.6667
1076	19	42.6667
1077	19	42.6667
1078	19	43.3333
1079	19	43.3333
1080	16.6667	43.3333
1081	16.6667	43.3333
1082	16.6667	43.6667
1083	16.6667	43.6667
1084	16.6667	43.6667
1085	16.6667	43.6667
1086	16.6667	44
1087	16.6667	44
1088	18.3333	44
1089	19.3333	44
1090	20.3333	44.3333
1091	22.3333	45
1092	24.3333	45.6667
1093	26.3333	45.6667
1094	27.3333	46.3333
1095	27.3333	46.6667
1096	34.3333	48
1097	34.6667	49
1098	38	51.3333
1099	41.6667	52.3333
1100	44.6667	53.6667
1101	48.3333	54.3333
1102	51.3333	54.6667
1103	52.3333	55.3333
1104	54.3333	56
1105	54	56.6667
1106	53.6667	58
1107	53.6667	58
1108	53.6667	58.3333
1109	53.6667	58.3333
1110	53.6667	59
1111	53	59
1112	44.6667	59.6667
1113	44	59.6667
1114	42	60.3333
1115	40	60.6667
1116	38	61.3333
1117	37	61.3333
1118	35	62
1119	35	62
1120	30	62.6667
1121	30	62.6667
1122	29	64.6667
1123	28	64.6667
1124	28	64.6667
1125	27	64.6667
1126	26	64.6667
1127	26	64.6667
1128	24	64.6667
1129	24	64.6667
1130	24	64.6667
1131	24	64.6667
1132	24	64.6667
1133	24	64.6667
1134	24	64.6667
1135	24	64.6667
1136	23	64.6667
1137	23.3333	64.6667
1138	23	67
1139	23.3333	67.6667
1140	23	67.6667
1141	23.3333	67.6667
1142	23	67.6667
1143	23	68.3333
1144	23	68.3333
1145	23	68.3333
1146	23.3333	68.3333
1147	23	68.6667
1148	23.3333	68.6667
1149	23	69.3333
1150	23.3333	69.3333
1151	23	69.3333
1152	27	69.3333
1153	26.6667	68.6667
1154	27	67
1155	26.6667	66
1156	27	64.6667
1157	26.6667	63.3333
1158	27	61.6667
1159	26.6667	59.6667
1160	29.6667	58
1161	29.3333	56
1162	28.6667	53.6667
1163	26.6667	51.6667
1164	25.3333	51

## Sheet: Fig 3J
Distance	GFP	DAPI
0	11.6667	54.6667
1	11.6667	54.6667
2	11.3333	55.6667
3	11.3333	55.6667
4	11	56.3333
5	10.3333	57
6	9.6667	59.3333
7	9.3333	60
8	9.3333	61
9	9	61
10	10	61.6667
11	9.6667	61.6667
12	10.3333	63
13	9.3333	63.3333
14	9	65.6667
15	8	66
16	7.3333	66
17	8	66
18	8.6667	66.6667
19	9	66.6667
20	8	68
21	7.3333	68
22	6.3333	70.6667
23	5.3333	70.6667
24	5.3333	71.6667
25	4.3333	71.6667
26	5.3333	72.3333
27	5.3333	72.3333
28	5.3333	72.3333
29	5.3333	72
30	5.3333	74.6667
31	5.3333	74.3333
32	5.3333	74.3333
33	5.3333	74.3333
34	2.3333	74.3333
35	2.3333	74.3333
36	2.3333	74.3333
37	2.3333	74.3333
38	2.3333	74.3333
39	2.3333	74.3333
40	2.3333	74.3333
41	2.3333	74.3333
42	2.3333	74.3333
43	2.3333	74.3333
44	2.3333	74.3333
45	2.3333	74.3333
46	2.3333	76
47	2.3333	76
48	2.3333	76
49	2.3333	76
50	2.3333	76
51	2.3333	76
52	3	76
53	2.3333	76
54	3	76
55	2.3333	76
56	3	76
57	2.3333	76
58	3	76
59	2.3333	76
60	3	76
61	2.3333	76.3333
62	3	79.3333
63	2.3333	79.3333
64	3	80
65	2.3333	80
66	1.3333	80.3333
67	1.3333	80.3333
68	1.3333	80.6667
69	1.3333	81.3333
70	1.3333	81.6667
71	1.3333	81.6667
72	1.3333	82.3333
73	1.3333	82.3333
74	1.3333	82.6667
75	1.3333	82.6667
76	1.3333	83.3333
77	1.3333	82.6667
78	1.3333	81.6667
79	1.3333	81.3333
80	1.3333	81.3333
81	1.3333	81.3333
82	1.6667	81.3333
83	1.6667	81.3333
84	1.6667	81.3333
85	1.6667	81.3333
86	1.6667	81.3333
87	1.6667	81.3333
88	1.6667	81.3333
89	1.6667	81.3333
90	1.6667	81.3333
91	1.6667	81.3333
92	1.6667	81.3333
93	1.6667	81.3333
94	1.6667	81.3333
95	1.6667	81.3333
96	1.6667	81.3333
97	1.6667	81
98	1.3333	81
99	1.3333	80.3333
100	1.3333	80.3333
101	1.3333	79.6667
102	1.3333	79.3333
103	1.3333	78.6667
104	1.3333	78.6667
105	1.3333	78.6667
106	3	78.6667
107	2.3333	78
108	3	78
109	2.3333	77
110	3	76.3333
111	2.3333	75.6667
112	3	75.6667
113	2.3333	75.6667
114	2.3333	75.6667
115	2.3333	75.6667
116	2.3333	75.6667
117	2.3333	75.6667
118	2.3333	74.3333
119	2.3333	74.3333
120	2.3333	74.3333
121	2.3333	74.3333
122	2.3333	74.3333
123	2.3333	74.3333
124	2.3333	74.3333
125	2.3333	74
126	2.3333	74.3333
127	2.3333	74.3333
128	2.3333	74.3333
129	2.3333	74.3333
130	2.3333	74.3333
131	2.3333	74.3333
132	2.3333	74.3333
133	2.3333	74.3333
134	2.3333	74.3333
135	2.3333	74.3333
136	2.3333	74.3333
137	2.3333	74.3333
138	2.3333	74.3333
139	2.3333	74.3333
140	2.3333	74.3333
141	2.3333	74.3333
142	2.3333	75
143	2.3333	75
144	2.3333	74.3333
145	2.3333	74.3333
146	2.3333	74
147	2.3333	74
148	2.3333	73.6667
149	2.3333	73
150	2.3333	71
151	2.3333	70.3333
152	2.3333	70.3333
153	2.3333	70.3333
154	2.3333	69.6667
155	2.3333	69.6667
156	2.3333	69
157	2.3333	69.6667
158	2.3333	71.6667
159	2.3333	72.3333
160	2.3333	71.6667
161	2.3333	71
162	2.3333	71
163	2.3333	70.3333
164	3	69.6667
165	2.3333	68.6667
166	3	65.6667
167	2.3333	64.3333
168	3	63.6667
169	2.3333	63
170	6	63
171	5.3333	62.3333
172	6	61.6667
173	5.3333	61.3333
174	6	60
175	5.3333	59.6667
176	6	59.6667
177	5.3333	59
178	5.3333	58.3333
179	5.3333	57.3333
180	5.3333	56.6667
181	5.3333	56
182	5.3333	53.6667
183	5.3333	52.3333
184	5.3333	51.6667
185	5.3333	51.3333
186	5.3333	51
187	5.3333	50.3333
188	5.3333	50.3333
189	5.3333	49.6667
190	5.3333	49
191	5.3333	48.6667
192	5.3333	48
193	5.3333	47.3333
194	2.3333	46.6667
195	2.3333	46
196	2.3333	45
197	2.3333	44.6667
198	2.3333	41.6667
199	2.3333	41
200	2.3333	40.3333
201	2.3333	39.6667
202	2.3333	39.3333
203	2.3333	38.6667
204	2.3333	38.3333
205	2.3333	36.6667
206	2.3333	32.6667
207	2.3333	31.3333
208	2.3333	31
209	2.3333	30.3333
210	2.3333	30.3333
211	2.3333	29.3333
212	2.3333	29
213	2.3333	28
214	2.3333	25.6667
215	2.3333	25
216	2.3333	24.3333
217	2.3333	23.3333
218	2.3333	23.3333
219	2.3333	23
220	2.3333	22.3333
221	2.3333	22
222	2.3333	20
223	2.3333	19.6667
224	2.3333	19.6667
225	2.3333	19
226	2.3333	19
227	2.3333	18.3333
228	2.3333	18.3333
229	2.3333	18
230	2.3333	15.3333
231	2.3333	14.6667
232	2.3333	14.6667
233	2.3333	14
234	2.3333	14
235	2.3333	13.3333
236	2.3333	13.3333
237	2.3333	12.3333
238	2.3333	11.6667
239	2.3333	11
240	2.3333	11
241	2.3333	11
242	2.3333	10.6667
243	2.3333	10.3333
244	2.3333	10.3333
245	2.3333	9.6667
246	2.3333	9
247	2.3333	8.6667
248	2.3333	8.6667
249	2.3333	8.3333
250	2.3333	7.6667
251	2.3333	7.6667
252	2.3333	7.6667
253	2.3333	8.3333
254	2.3333	8.6667
255	2.3333	9
256	2.3333	9
257	2.3333	9.6667
258	1.3333	10.3333
259	1.3333	10.3333
260	1.6667	10.6667
261	1.3333	10.6667
262	1.6667	14
263	1.3333	14.6667
264	1.6667	15
265	1.3333	15
266	1.6667	15.6667
267	1.3333	15.6667
268	1.6667	16
269	1.3333	16.3333
270	1.6667	16.3333
271	1.3333	17
272	1.6667	17.3333
273	1.3333	17.6667
274	1.3333	18.3333
275	1.3333	18.6667
276	1.3333	19.6667
277	1.3333	20
278	1.3333	23.3333
279	1.3333	23.3333
280	1.3333	24.6667
281	1.3333	25
282	2.3333	25.6667
283	2.3333	25.6667
284	2.3333	26
285	2.3333	26.3333
286	2.3333	29
287	2.3333	28.3333
288	2.3333	29
289	2.3333	29
290	2.3333	29.6667
291	2.3333	30.3333
292	2.3333	31
293	2.3333	31.6667
294	2.3333	34
295	2.3333	35.3333
296	2.3333	35.3333
297	2.3333	36
298	5.3333	37.3333
299	5.3333	37.3333
300	5.3333	37.6667
301	5.3333	37.3333
302	5.3333	40.3333
303	5.3333	40
304	5.3333	40.6667
305	5.3333	40.6667
306	5	41.3333
307	4.6667	41.3333
308	4.6667	41.6667
309	4.6667	41.6667
310	4.6667	44.3333
311	4.6667	44.3333
312	4.6667	44.6667
313	4.6667	44.6667
314	6.6667	45.3333
315	6.6667	45.3333
316	6.6667	45.6667
317	6.6667	45.6667
318	6.6667	46.6667
319	6.6667	46.6667
320	6.6667	47.3333
321	6.6667	47.3333
322	6	48
323	5.3333	48.3333
324	5.3333	49
325	5.3333	49.6667
326	5.3333	50.3333
327	5.3333	51.3333
328	5.3333	51.6667
329	5.3333	52.3333
330	5.3333	53.6667
331	5.3333	53.6667
332	5.3333	54.3333
333	5.3333	54.3333
334	5.3333	56
335	5.3333	56.3333
336	5.3333	57
337	6	57.3333
338	4.6667	57.6667
339	4.6667	58.3333
340	4.6667	59.3333
341	4.6667	59.6667
342	4.6667	62.3333
343	4.6667	63
344	4.6667	63.6667
345	4.6667	64.3333
346	4.6667	65
347	4.6667	65
348	4.6667	65.6667
349	4.6667	65.3333
350	4.6667	64.6667
351	4.6667	64.3333
352	4.6667	65
353	4.6667	65
354	4	65.3333
355	4	65.3333
356	4	65.6667
357	4	65.6667
358	4	67
359	4	67
360	4	67.6667
361	4	67.6667
362	4	68.3333
363	4	68.3333
364	4	68.6667
365	4	68.6667
366	4	71.6667
367	4	71.6667
368	4	71.6667
369	4	71.6667
370	4	71.6667
371	4	71.6667
372	4	71.6667
373	4	71.6667
374	4	71.6667
375	4	71.6667
376	4	71.6667
377	4	71.6667
378	4	71.6667
379	4	71.6667
380	4	71.6667
381	4	71.6667
382	4	71
383	4	71
384	4	70.6667
385	4	70.6667
386	7	70.3333
387	7.3333	70.3333
388	7.3333	69.6667
389	7.3333	69
390	7.3333	66.6667
391	7.3333	66
392	7.3333	65.6667
393	7.3333	65.6667
394	7.3333	65
395	7.3333	65
396	7.3333	64.3333
397	7.3333	63.6667
398	7.3333	61.6667
399	7.3333	60.6667
400	7.3333	60.3333
401	7.3333	59.6667
402	7.3333	59.6667
403	7.3333	58.3333
404	7.3333	58
405	7.3333	56.6667
406	7.3333	54.6667
407	7.3333	53.6667
408	7.3333	53
409	7.3333	51.6667
410	5.3333	51.6667
411	5.3333	51.3333
412	5.3333	51
413	5.3333	51
414	5.3333	50.3333
415	5.3333	50.3333
416	5.3333	49.6667
417	5.3333	49.6667
418	2.3333	49
419	2.3333	49
420	2.3333	48.6667
421	2.3333	48
422	2.3333	48
423	2.3333	47.3333
424	2.3333	46.6667
425	2.3333	46.6667
426	2.3333	46
427	2.3333	45.6667
428	2.3333	45.6667
429	2.3333	45
430	2.3333	42
431	2.3333	41
432	2.3333	41
433	2.3333	39.6667
434	2.3333	39.6667
435	2.3333	38.6667
436	2.3333	38.6667
437	2.3333	37.6667
438	2.3333	35.6667
439	2.3333	34.3333
440	2.3333	34.3333
441	2.3333	33.6667
442	5.3333	33.6667
443	5.3333	32.6667
444	5.3333	32.6667
445	5.3333	31.6667
446	5.3333	30.3333
447	5.3333	29.3333
448	5.3333	29.3333
449	5.3333	28.3333
450	5	28.3333
451	4.6667	27.3333
452	4.6667	27.3333
453	4.6667	26.6667
454	4.6667	25.3333
455	4.6667	24.6667
456	4.6667	24.6667
457	4.6667	23.6667
458	4.6667	23.6667
459	4.6667	22.6667
460	4.6667	22.6667
461	4.6667	21.6667
462	4.6667	19.3333
463	4.6667	19.3333
464	4.6667	18.6667
465	4.6667	18.6667
466	6	18
467	5.3333	18
468	5.3333	17.6667
469	5.3333	17
470	5.3333	17
471	5.3333	16.6667
472	5.3333	16.3333
473	5.3333	16.3333
474	7.3333	15.6667
475	7	15.6667
476	7.3333	15
477	7	15
478	7.3333	13
479	7	13
480	7.3333	13
481	6.3333	13
482	7.6667	13
483	8	13
484	8.6667	13
485	9.6667	13
486	10.6667	11
487	11.6667	11
488	12.6667	11
489	12.6667	11
490	12.6667	11
491	12.6667	11
492	12.6667	11
493	12.6667	11
494	12.6667	10.6667
495	12.6667	10.6667
496	12.6667	10.6667
497	12.6667	10.6667
498	14.6667	10.6667
499	14.6667	10.6667
500	14.6667	10.6667
501	14.6667	10.6667
502	14.6667	10.6667
503	14.6667	10.6667
504	14.6667	10.6667
505	14.6667	10.6667
506	16.6667	10.6667
507	16.6667	10.6667
508	15.6667	10.6667
509	14.6667	11
510	14.6667	11.6667
511	13.6667	12.3333
512	12.6667	12.3333
513	12.6667	12.3333
514	11.6667	12.3333
515	10.6667	12.3333
516	10.6667	12.3333
517	9.6667	12.3333
518	8.6667	12.3333
519	7.6667	12.3333
520	7	12.3333
521	7	12.3333
522	7	12.3333
523	7	12.3333
524	6	12.3333
525	5.3333	12.3333
526	4.6667	13.3333
527	4.3333	13.3333
528	4.3333	13.3333
529	3.6667	13.3333
530	2.3333	13.3333
531	2.3333	13.3333
532	2.3333	13.3333
533	2.3333	13.3333
534	2.3333	13.3333
535	2.3333	13.3333
536	2.3333	13.3333
537	2.3333	13.3333
538	2.3333	13.3333
539	2.3333	13.3333
540	2.3333	13.3333
541	2.3333	14.6667
542	2.3333	18.3333
543	2.3333	19.6667
544	2.3333	19.6667
545	2.3333	20.3333
546	2.3333	20.6667
547	2.3333	20.6667
548	2.3333	21.3333
549	2.3333	21.3333
550	2.3333	23.3333
551	2.3333	24
552	2.3333	24.3333
553	2.3333	24.3333
554	2.3333	25
555	2.3333	25
556	2.3333	25.6667
557	2.3333	25.3333
558	2.3333	27.6667
559	2.3333	27.6667
560	2.3333	27.6667
561	2.3333	27.6667
562	2.3333	28.3333
563	2.3333	28.3333
564	2.3333	29
565	2.3333	29
566	2.3333	29.3333
567	2.3333	29.6667
568	2.3333	30.3333
569	2.3333	30.3333
570	2.3333	31
571	2.3333	31
572	2.3333	31.6667
573	2.3333	30.3333
574	2.3333	29
575	2.3333	27.6667
576	2.3333	27.6667
577	2.3333	27.6667
578	2.3333	27.6667
579	2.3333	27.6667
580	3	27.6667
581	4	27.6667
582	5	27.6667
583	5.6667	27.6667
584	6.6667	27.6667
585	6.6667	27.6667
586	8.3333	27.6667
587	8	27.6667
588	9	27.6667
589	10	27.6667
590	11	29.6667
591	11.3333	29.3333
592	11.3333	29.3333
593	12.3333	29.3333
594	15.3333	29.3333
595	14.6667	29.3333
596	16.3333	29.3333
597	16.6667	29.3333
598	17.6667	29.3333
599	18.3333	29.3333
600	18	29.3333
601	18.3333	29.3333
602	17.3333	29.3333
603	17.3333	29.3333
604	16.6667	29.3333
605	17.6667	30
606	18.3333	31.3333
607	19	31.6667
608	20	32.3333
609	20	33
610	18.6667	33.3333
611	18.6667	33.6667
612	18.3333	34.6667
613	18	35.3333
614	18.3333	36
615	17.6667	36.6667
616	17.6667	37.6667
617	17	38.3333
618	19	39
619	19	39
620	19	39.6667
621	18.3333	39.6667
622	18.3333	39
623	18.3333	38.3333
624	18	39
625	18	39
626	21	39.6667
627	21	39.6667
628	21	40.3333
629	21	40.3333
630	21	43.3333
631	21	43.3333
632	21	44
633	21	44
634	21	44.6667
635	21	44.6667
636	21	45
637	21	44.6667
638	21	43.3333
639	21	42.6667
640	21	42.6667
641	20.6667	42.6667
642	19.6667	42.6667
643	19.6667	42.6667
644	19.6667	42.6667
645	19.6667	42.6667
646	19.6667	42.6667
647	19.6667	42.6667
648	19.6667	42.6667
649	19.6667	42.6667
650	19.6667	42.6667
651	19.6667	42.6667
652	19.6667	42.6667
653	19.6667	42
654	19.6667	37.6667
655	19.6667	36.6667
656	19.6667	36.6667
657	20.3333	36
658	18.6667	35.3333
659	18.3333	35.3333
660	18.6667	35.3333
661	18.3333	34.6667
662	18.6667	33
663	18.3333	32.3333
664	18.6667	31.6667
665	19	31.6667
666	19	31.3333
667	19	31.3333
668	19	31
669	19	31
670	19	31.3333
671	19	31.3333
672	19	31.3333
673	19.3333	31.3333
674	21.3333	31
675	22	30.3333
676	22	30.3333
677	22	29.6667
678	22	29.3333
679	22	29
680	22	29
681	22	28.3333
682	23	28
683	22	28
684	22	28
685	21	28
686	20	27.6667
687	19	27.6667
688	18	27.6667
689	18.6667	27.6667
690	19	27.6667
691	19.6667	27.6667
692	18.6667	27.6667
693	17.6667	27.6667
694	16.6667	26
695	15.6667	26
696	15.6667	26
697	14.6667	26
698	12.6667	26
699	12.6667	26
700	12.6667	26
701	12.6667	25.6667
702	12.6667	24
703	12.6667	23.3333
704	12.6667	23.3333
705	12.6667	23.3333
706	11	23.3333
707	11	23.3333
708	11	23.3333
709	11	23.3333
710	11	21.6667
711	11	21.6667
712	11	21.6667
713	11	21.6667
714	11	21.6667
715	11	21.6667
716	11	21.6667
717	11	21.6667
718	11	23.3333
719	11	23.3333
720	11	23.3333
721	11.3333	23.3333
722	10.6667	23.3333
723	10.6667	23.3333
724	11.3333	23.3333
725	10.6667	23.3333
726	11.3333	23.3333
727	10.6667	23.3333
728	11.3333	23.3333
729	10.6667	23.3333
730	11.3333	23.3333
731	10.6667	23.3333
732	11.3333	23.3333
733	10.6667	23.3333
734	11.3333	23.3333
735	10.6667	23.3333
736	11.3333	23.3333
737	11.3333	23.3333
738	10	23.3333
739	10	23.3333
740	9	23.3333
741	8	23.3333
742	8	23.3333
743	7	23.3333
744	6.3333	23.3333
745	6.3333	23.3333
746	6.3333	23.3333
747	6.3333	23.3333
748	6.3333	23.3333
749	6.3333	23.3333
750	6.3333	23
751	6.3333	23
752	6.3333	23.6667
753	6.6667	23.6667
754	4.6667	25
755	5	25
756	5.3333	25.6667
757	5	26.3333
758	5.3333	29
759	5	29.3333
760	5.3333	30.3333
761	5	30.3333
762	5.3333	31.3333
763	5	31.3333
764	5.3333	32.3333
765	5	33.3333
766	5.3333	36.6667
767	5	38.3333
768	5.3333	40
769	5.3333	41
770	3.3333	42.6667
771	3.3333	44.6667
772	4	46.6667
773	3.3333	47.6667
774	4	48.3333
775	3.3333	49.6667
776	4	51
777	3.3333	52.3333
778	4	52.6667
779	3.3333	54
780	4	54.6667
781	3.3333	55
782	4	56.6667
783	3.3333	57.3333
784	4	57.6667
785	3.3333	57.6667
786	3.3333	58.6667
787	3.3333	59.3333
788	3.3333	59.6667
789	3.3333	61
790	3.3333	63
791	3.3333	63.6667
792	3.3333	64.3333
793	3.3333	65
794	1.6667	66
795	1.6667	66
796	1.6667	66.6667
797	1.6667	67
798	1.6667	70.6667
799	1.6667	71.6667
800	1.6667	72
801	1.3333	73
802	3	74.3333
803	2.3333	75.3333
804	2.3333	77
805	2.3333	77
806	2.3333	78
807	2.3333	78
808	2.3333	78.3333
809	2.3333	78.3333
810	2.3333	78.6667
811	2.3333	78.6667
812	2.3333	79.3333
813	2.3333	79.3333
814	2.3333	80.6667
815	2.3333	80.6667
816	2.3333	80.6667
817	2.3333	80.6667
818	5	81.3333
819	4.6667	81.3333
820	4.6667	82
821	4.6667	82
822	4.6667	82.6667
823	4.6667	82.6667
824	4.6667	83.6667
825	4.6667	83.6667
826	4.6667	84
827	4.6667	84
828	4.6667	84
829	4.6667	84.3333
830	4.6667	85.3333
831	4.6667	85.6667
832	4.6667	85.6667
833	4.6667	85.6667
834	4.6667	85.6667
835	4.6667	85.6667
836	4.6667	85.6667
837	4.6667	85.6667
838	4.6667	85.6667
839	4.6667	85.6667
840	4.6667	85.6667
841	4.6667	85.6667
842	4.6667	85.6667
843	4.6667	85.6667
844	4.6667	85.6667
845	4.6667	85.6667
846	4.6667	85.6667
847	4.6667	85.6667
848	4.6667	85.6667
849	4.6667	85.6667
850	4.6667	85.6667
851	4.6667	85.6667
852	4.6667	85.6667
853	4.6667	85.6667
854	4.6667	85.6667
855	4.6667	85.6667
856	4.6667	85.6667
857	4.6667	85.6667
858	4.6667	85.6667
859	4.6667	85.6667
860	4.6667	85.6667
861	4.6667	85.6667
862	4.6667	85.6667
863	4.6667	85.6667
864	4.6667	85.6667
865	4.6667	85.6667
866	4.6667	85.6667
867	4.6667	85.6667
868	5.3333	85.6667
869	4.6667	85.6667
870	5.3333	85.6667
871	4.6667	85.6667
872	5.3333	85.6667
873	4.6667	85.6667
874	5.3333	85.6667
875	4.6667	85.6667
876	5.3333	85.6667
877	4.6667	85
878	5.3333	85
879	4.6667	84.3333
880	5.3333	84.3333
881	4.6667	84.3333
882	2.6667	84.3333
883	2.6667	84.3333
884	2.6667	84.3333
885	2.6667	84.3333
886	2.6667	83
887	2.6667	83
888	2.6667	83
889	2.6667	83
890	2.6667	83
891	2.6667	83
892	2.6667	83
893	2.6667	83.6667
894	2.6667	84.3333
895	2.6667	85
896	2.6667	85
897	2.6667	85
898	4.6667	85
899	4.6667	85
900	4.6667	85
901	4.6667	85
902	4.6667	85
903	4.6667	85
904	4.6667	85
905	4.6667	85
906	4.6667	85
907	4.6667	85
908	4.6667	85
909	4.6667	85.3333
910	4.6667	88
911	4.6667	88.3333
912	4.6667	88.3333
913	4.6667	88.3333
914	5	88
915	5	87
916	5	85.6667
917	5	84.6667
918	5	83.6667
919	5	83
920	5	80.6667
921	5	78.6667
922	5	78
923	5	76.3333
924	5	75.3333
925	5	73
926	5	67.3333
927	5	65.3333
928	5	65
929	5	64.6667
930	5	63.6667
931	5	62.6667
932	5	61.6667
933	5	61
934	5	59.6667
935	5	57.6667
936	5	57
937	5	54.6667
938	5	53
939	5	51.3333
940	5	50
941	5	49.3333
942	5	48.6667
943	5	48
944	5	46.6667
945	5	45.6667
946	7.3333	44.3333
947	7.3333	43.3333
948	7.3333	42.6667
949	7.3333	41
950	7.3333	42
951	7.3333	42
952	7.3333	41.3333
953	7.3333	41.3333
954	5.3333	41
955	5.3333	41
956	5.3333	40.3333
957	5.3333	41
958	5.3333	38.6667
959	5.3333	38.6667
960	5.3333	38.6667
961	5.3333	38.6667
962	5.3333	38.6667
963	5.3333	38.6667
964	5.3333	38.6667
965	5.3333	38.6667
966	5.3333	38.6667
967	5.3333	38.6667
968	5.3333	38.6667
969	5.3333	38.6667
970	2.3333	38.6667
971	2.3333	38.6667
972	2.3333	38.6667
973	2.3333	37.6667
974	2.3333	35
975	2.3333	34
976	2.3333	34.3333
977	2.3333	34.3333
978	2.3333	35
979	2.3333	35
980	2.3333	35.6667
981	2.3333	35.6667
982	2.3333	37.6667
983	2.3333	37.6667
984	2.3333	38.3333
985	2.3333	38.3333
986	2.3333	38.6667
987	2.3333	38.6667
988	2.3333	39.3333
989	2.3333	39.3333
990	2.3333	39.3333
991	2.3333	39.3333
992	2.3333	40
993	2.3333	41.6667
994	2.3333	43.6667
995	2.3333	45.6667
996	2.3333	47.6667
997	2.3333	48.3333
998	2.3333	47.3333
999	2.3333	49
1000	2.3333	50.3333
1001	2.3333	52
1002	2.3333	54
1003	2.3333	55.3333
1004	2.3333	56.6667
1005	2.3333	56.6667
1006	2.3333	57.3333
1007	2.3333	57.6667
1008	2.3333	59.3333
1009	2.3333	61
1010	2.3333	62.3333
1011	2.3333	64.3333
1012	2.3333	65.3333
1013	2.3333	67.3333
1014	2.3333	68.6667
1015	2.3333	69.6667
1016	2.3333	70.6667
1017	2.3333	71.6667
1018	2.3333	72.3333
1019	2.3333	73
1020	2.3333	74
1021	2.3333	73.6667
1022	2.3333	76
1023	2.3333	75.3333
1024	2.3333	76
1025	2.3333	76
1026	2.3333	76.3333
1027	2.3333	76.3333
1028	2.3333	76.6667
1029	2.3333	77.3333
1030	2.3333	80
1031	2.3333	80
1032	2.3333	80.3333
1033	2.3333	80.3333
1034	5.3333	80.6667
1035	5.3333	81.3333
1036	5.3333	81.3333
1037	5.3333	81.6667
1038	5.3333	82.6667
1039	5.3333	83.3333
1040	5.3333	83.3333
1041	5.3333	83.3333
1042	5.3333	83.3333
1043	5.3333	83.3333
1044	5.3333	83.3333
1045	5.3333	83.3333
1046	5.3333	83.3333
1047	5.3333	83.3333
1048	5.3333	83.3333
1049	5.3333	83.3333
1050	5.3333	83.3333
1051	5.3333	83.3333
1052	5.3333	83.3333
1053	5.3333	83.6667
1054	5.3333	84.6667
1055	5.3333	85
1056	5.3333	85
1057	5.3333	85
1058	5.3333	85
1059	5.3333	85
1060	5.3333	85
1061	5.3333	85
1062	5.3333	85
1063	5.3333	85
1064	5.3333	85
1065	5.3333	85
1066	7.3333	85
1067	7.3333	85
1068	7.3333	85
1069	7.3333	85
1070	7.3333	85
1071	7.3333	85
1072	7.3333	85
1073	7.3333	85
1074	7	85
1075	7	85
1076	7	85
1077	7	85
1078	7	85
1079	7	85
1080	7	85
1081	7	85
1082	7	85
1083	7	85
1084	7	85
1085	7	85
1086	7	85
1087	7	85
1088	7	85
1089	7	85
1090	6	85
1091	5.3333	84.3333
1092	5.3333	84
1093	5.3333	83
1094	5.3333	82
1095	5.3333	81
1096	5.3333	80.6667
1097	5.3333	79.6667
1098	5.3333	79.3333
1099	5.3333	78
1100	5.3333	78
1101	5.3333	77.6667
1102	5.3333	77.3333
1103	5.3333	76.6667
1104	5.3333	76.6667
1105	5.3333	76
1106	5.3333	75.6667
1107	5.3333	75.3333
1108	5.3333	75.3333
1109	5.3333	74.3333
1110	5.3333	72.3333
1111	5.3333	71
1112	5.3333	71
1113	5.3333	70.3333
1114	5.3333	70
1115	5.3333	69.3333
1116	5.3333	69.3333
1117	5.3333	68.6667
1118	5.3333	66.6667
1119	5.3333	65.3333
1120	5.3333	65.3333
1121	5.3333	65
1122	7	64.6667
1123	6.3333	64
1124	7	63.6667
1125	6.3333	62.6667
1126	7	62.3333
1127	6.3333	60
1128	7	60
1129	6.3333	57.6667
1130	7	56.3333
1131	6.3333	54.6667
1132	7	53.6667
1133	6.3333	53.6667
1134	7	51.3333
1135	6.3333	51.3333
1136	7	51.3333
1137	7	51.3333
1138	7	51
1139	7	50.3333
1140	7	50.3333
1141	7	49.6667
1142	7	48
1143	7	47.3333
1144	7	47.3333
1145	7	46.6667
1146	7	46.3333
1147	7	46.3333
1148	7	46.3333
1149	7	45
1150	7	40.3333
1151	7	38.6667
1152	7	38.3333
1153	7	37.6667
1154	7	37
1155	7	37
1156	7	36.3333
1157	7	35.6667
1158	7	33.6667
1159	7	33
1160	7	32
1161	7	31.6667
1162	7	31.3333
1163	7	30.6667
1164	7	30

[truncated: 35 more sheets: Fig 3K, Fig 4B, Fig 4D, Fig 4F, Fig 5A, Fig 5B, Fig 5C, Fig 5D, Fig 6D, Fig 6F, S7A Fig, S7B Fig, S7E Fig, S10B Fig, S10C Fig, S10E Fig, S11D Fig, S12B Fig, S12D Fig, S13 Fig …]
